# Supplementary material for: Identification of the GST Gene Family and Functional Analysis of RcGSTF2 Related to Anthocyanin in Rosa chinensis ‘Old Blush’
Source: Plants (Basel). 2025 Mar 16;14(6):932. doi: 10.3390/plants14060932 (PMC11944598; doi:10.3390/plants14060932)
Supplement: Supplementary file 1 [file plants-14-00932-s001.zip]

Archive with 1 entries (1 files):
- plants-3523912-supplementary.pdf
